# Supplementary material for: Flavonoid Composition and Molecular Basis of the Potential Sexual-Enhancing Properties of a Turnera diffusa Extract (Liboost®)
Source: Pharmaceuticals (Basel). 2026 Apr 8;19(4):597. doi: 10.3390/ph19040597 (PMC13118355; doi:10.3390/ph19040597)
Supplement: Supplementary file 1 [file pharmaceuticals-19-00597-s001.zip]

Archive with 1 entries (1 files):
- pharmaceuticals-4221387-supplementary.pdf
